# Supplementary material for: Evaluation of the Effect of Loratadine versus Diosmin/Hesperidin Combination on Vinca Alkaloids-Induced Neuropathy: A Randomized Controlled Clinical Trial
Source: Pharmaceuticals (Basel). 2024 May 9;17(5):609. doi: 10.3390/ph17050609 (PMC11124025; doi:10.3390/ph17050609)
Supplement: Supplementary file 1 [file pharmaceuticals-17-00609-s001.zip]

Archive with 1 entries (1 files):
- pharmaceuticals-2979506-supplementary.pdf
